# Supplementary material for: Tutorial for using SliceOmatic to calculate thigh area and composition from computed tomography images from older adults
Source: PLoS One. 2018 Oct 2;13(10):e0204529. doi: 10.1371/journal.pone.0204529 (PMC6168133; doi:10.1371/journal.pone.0204529)
Supplement: S6 File — This is the script file necessary to replicate the method. (SCP) [file pone.0204529.s006.scp]

region: 1 min on -190.00

tag: 1 label NDF
tag: 2 label VLDM
tag: 3 label LDM
tag: 4 label NDM
tag: 5 label HDM
tag: 6 label VHDM
tag: 7 label Bone

histo: 1 mode manual
histo: 1 min -190.00
histo: 1 max -29.00
histo: 2 mode manual
histo: 2 min -29.00
histo: 2 max 0.00
histo: 3 mode manual
histo: 3 min 0.00
histo: 3 max 35.00
histo: 4 mode manual
histo: 4 min 35.00
histo: 4 max 101.00
histo: 5 mode manual
histo: 5 min 101.00
histo: 5 max 151.00
histo: 6 mode manual
histo: 6 min 151.00
histo: 6 max 200.00
histo: 7 mode manual
histo: 7 min 200.00
histo: 7 max 2001.00
