# Supplementary material for: Tutorial for using SliceOmatic to calculate thigh area and composition from computed tomography images from older adults
Source: PLoS One. 2018 Oct 2;13(10):e0204529. doi: 10.1371/journal.pone.0204529 (PMC6168133; doi:10.1371/journal.pone.0204529)
Supplement: S7 File — This is the script file 1 for the alternate method presented on YouTube. (SCP) [file pone.0204529.s007.scp]

region: 7 min on 200
region: 1 min on -190

tag: 1 label NDF
tag: 2 label VLDM
tag: 3 label LDM
tag: 4 label NDM
tag: 5 label HDM
tag: 6 label VHDM
tag: 7 label Bone

threshold: threshold 1 -190 
threshold: threshold 2 -29 
threshold: threshold 3 0 
threshold: threshold 4 35 
