# Supplementary material for: Tutorial for using SliceOmatic to calculate thigh area and composition from computed tomography images from older adults
Source: PLoS One. 2018 Oct 2;13(10):e0204529. doi: 10.1371/journal.pone.0204529 (PMC6168133; doi:10.1371/journal.pone.0204529)
Supplement: S8 File — This is the script file 2 for the alternate method presented on YouTube. (SCP) [file pone.0204529.s008.scp]

tag: 1 label NDF
tag: 2 label VLDM
tag: 3 label LDM
tag: 4 label NDM
tag: 5 label HDM
tag: 6 label VHDM
tag: 7 label Bone

threshold: threshold 1 0 3 
threshold: threshold 2 35 4
threshold: threshold 3 101 5
threshold: threshold 4 151 6
