# Supplementary material for: Tutorial for using SliceOmatic to calculate thigh area and composition from computed tomography images from older adults
Source: PLoS One. 2018 Oct 2;13(10):e0204529. doi: 10.1371/journal.pone.0204529 (PMC6168133; doi:10.1371/journal.pone.0204529)
Supplement: S9 File — This is the data file for the results presented in this manuscript. (XLSX) [file pone.0204529.s009.xlsx]

## Sheet: SliceOmatic Scan Data
Thigh Total Area and Area of Segmented Regions in cm2
			Before Editing							After Editing
Subject	Training Status	TOTAL	Fat	HDF	LDM	NDM	HDM	VHDM	Bone	Fat	HDF	LDM	NDM	HDM	VHDM	Bone
1	PRE	222.4	50.11	11.81	37.16	115.4	0.9295	0.1187	6.87	55.01	9.085	33.83	114.6	0.8306	0.05537	9.002
2	PRE	161.8	48.86	5.968	14.64	86.36	0.5198	0.1526	5.326	50.94	3.85	14.1	86.21	0.4649	0.1049	6.158
3	PRE	217	76.2	8.106	32.7	92.97	1.309	0.1168	5.569	78.22	5.991	31.43	92.56	1.254	0.07153	7.441
4	PRE	255.7	64.12	8.39	28.68	145.2	2.847	0.2313	6.239	67.04	5.713	27.76	145	2.799	0.205	7.217
5	PRE	226.6	74.82	8.864	34.38	100.6	2.255	0.205	5.522	81.53	6.163	31.22	98.94	2.182	0.1407	6.433
6	PRE	267.2	84.62	10.55	33.24	131	1.838	0.1594	5.757	89.65	7.081	31.01	130.8	1.795	0.1041	6.72
7	PRE	202.8	65.08	10.55	38.63	81.96	0.5174	0.1264	5.932	68.62	8.311	36.71	81.37	0.4721	0.08345	7.224
8	PRE	287.2	115.6	14.79	34.73	112.9	2.766	0.3415	6.054	122.3	10.75	31.3	112.3	2.732	0.302	7.623
9	PRE	245	103	12.23	39.59	83.8	1.261	0.1621	4.973	105.7	9.632	38.32	83.49	1.194	0.1121	6.537
10	PRE	184.5	37.36	8.18	34.56	98.41	0.689	0.1192	5.136	41.15	6.309	32.23	97.7	0.6557	0.0906	6.311
11	PRE	250	80.88	6.518	24.68	129.3	2.467	0.2801	5.819	84.48	3.925	23.29	128.7	2.277	0.1446	7.142
12	PRE	224.4	52.85	11.12	41.47	111.2	1.349	0.174	6.294	57.92	8.633	38.81	110.1	1.254	0.1073	7.579
13	PRE	238	99.72	12.29	32.68	85.96	0.6322	0.2855	6.4	102.7	9.125	31.25	85.65	0.4691	0.1305	8.66
14	PRE	242.3	59.93	8.783	28.11	138.6	1.154	0.1693	5.569	63.95	5.534	25.93	138.3	1.049	0.07391	7.503
15	PRE	207.5	31.87	7.958	32.98	126.6	2.317	0.1144	5.572	36.3	6.003	30.68	125.4	2.279	0.0906	6.676
16	PRE	223.1	64.58	6.413	17.59	126.9	2.149	0.1685	5.335	68.9	3.537	15.06	126.5	2.096	0.1293	6.886
17	PRE	193.3	38.25	9.162	30.12	108.8	0.9489	0.07153	5.925	41.69	7.083	28.58	108.6	0.9251	0.0596	6.33
18	PRE	203.2	76.34	5.703	13.53	101.3	0.6986	0.1693	5.512	81.59	2.928	10.63	100.7	0.6223	0.1073	6.597
19	PRE	178.7	49.9	12.1	39.01	72.13	0.3171	0.1025	5.147	53.53	10.09	36.75	71.43	0.2837	0.07629	6.549
20	PRE	159.6	36.19	7.093	18.22	92.1	0.4911	0.1335	5.424	38.02	4.597	17.15	91.94	0.4458	0.1001	7.408
21	PRE	230.3	84.95	9.377	27.43	101.4	1.073	0.1717	5.913	91.41	6.311	24.26	99.71	1.044	0.1407	7.46
22	PRE	226.4	53.21	7.388	22.39	134.4	2.771	0.2005	6.114	57.57	4.325	20.56	134	2.733	0.1769	7.117
23	PRE	195.5	41.86	8.512	36.79	101.9	0.5412	0.1097	5.767	45.25	6.464	34.7	101.1	0.4482	0.07629	7.503
24	PRE	239.2	90.64	13.04	42.72	85.35	2.093	0.1363	5.17	95.74	10.6	40.19	84.01	2.044	0.105	6.476
1	POST	228.5	50.34	12.51	42.24	114.6	1.723	0.1625	6.937	54.96	10.32	39.39	113.1	1.661	0.09805	8.985
2	POST	173.2	52.31	6.661	21.38	86.82	0.5174	0.1216	5.417	55.43	4.599	19.79	86.62	0.4745	0.08821	6.22
3	POST	238.4	86.83	9.227	33.9	100	2.842	0.1407	5.486	89.55	7.005	32.12	99.49	2.792	0.08583	7.398
4	POST	267.1	64.89	8.7	28.12	155.4	3.514	0.1955	6.254	68.71	5.825	26.49	155.1	3.471	0.1597	7.255
5	POST	232.9	73.57	8.678	34.46	107.7	2.778	0.174	5.577	80.28	6.008	31.48	105.8	2.699	0.1097	6.483
6	POST	266.3	81.84	12.04	41.77	119.5	5.41	0.1669	5.643	86.74	9.615	39.2	118.6	5.341	0.1287	6.695
7	POST	213.6	66.3	9.317	33.81	97.36	0.8368	0.1168	5.863	71.2	6.981	31.15	96.28	0.7725	0.07868	7.148
8	POST	288.8	108.9	15.91	45.08	107.3	5.232	0.2916	6.059	114	13.55	42.53	105.6	5.195	0.2669	7.632
9	POST	248.2	99.81	12.6	38.78	89.09	2.793	0.1463	4.988	103.3	9.774	37.18	88.67	2.716	0.1104	6.503
10	POST	180.8	36	7.629	32.45	98.81	0.627	0.124	5.155	39.56	5.898	30.24	98.07	0.5817	0.09537	6.347
11	POST	245.7	69.32	6.362	18.78	142.8	2.679	0.1773	5.613	71.37	3.88	18.13	142.6	2.595	0.1007	7.063
12	POST	247.4	54.74	11.3	43.56	128.7	2.615	0.1764	6.275	59.66	8.981	40.97	127.6	2.527	0.07153	7.617
13	POST	245.8	101.4	14.1	39.36	82.44	1.752	0.2726	6.443	105.4	11.4	36.86	81.74	1.592	0.1134	8.737
14	POST	250.3	61.04	10.6	40.01	128.1	4.93	0.1359	5.505	65.53	8.175	37.37	126.8	4.835	0.08106	7.472
15	POST	223.8	32.85	8.569	35.7	136.9	4.077	0.1502	5.562	38	6.33	33.18	135.4	4.041	0.1216	6.676
16	POST	229.7	67.64	7.018	21.58	126.6	1.403	0.1686	5.261	71.35	3.887	19.64	126.4	1.36	0.1396	6.878
17	POST	185.6	35.81	9.613	36.4	97.28	0.4792	0.08106	5.989	39.39	7.594	34.73	97.03	0.4625	0.06199	6.38
18	POST	214.7	77.07	5.724	13.24	111.6	1.34	0.1645	5.519	81.88	2.873	10.73	111.3	1.242	0.1168	6.585
19	POST	193.1	59.65	13.62	43.19	70.84	0.5126	0.1097	5.212	63.37	11.5	41.04	70.23	0.4768	0.09537	6.421
20	POST	177.1	44.88	7.981	20.73	97.29	0.5353	0.1365	5.583	48.34	5.094	18.62	97.06	0.4922	0.08263	7.446
21	POST	254.7	95.08	10.5	32.69	108.5	1.757	0.1597	5.941	102	6.936	29.34	107.1	1.714	0.1144	7.467
22	POST	237.7	47.88	7.003	23.39	149.1	3.943	0.3404	6.036	51.66	4.425	21.5	148.8	3.91	0.2862	7.106
23	POST	208.4	42.58	8.814	33.14	117	0.97	0.1168	5.779	46.15	6.678	30.97	116.1	0.8938	0.06856	7.524
24	POST	242.6	84.62	13.05	43.13	93.4	3.1	0.1131	5.192	89.25	10.58	40.63	92.52	3.043	0.09234	6.503
