# Supplementary material for: Tutorial for using SliceOmatic to calculate thigh area and composition from computed tomography images from older adults
Source: PLoS One. 2018 Oct 2;13(10):e0204529. doi: 10.1371/journal.pone.0204529 (PMC6168133; doi:10.1371/journal.pone.0204529)
Supplement: S10 File — This is the data file for results of the five practice scans demonstrated on YouTube. (CSV) [file pone.0204529.s010.csv]

sep=
=== DB result file:	C:\Users\dennisricharda\Desktop\results.csv
=== created:	15 Feb 2018 10:55
=== with:	sliceOmatic 5.0 Rev-7 (64 bits)
=========== Measures on the surface (5 frames) =========
Surf. (in cm�)
slice name	position	thickness	NDF	VLDM	LDM	NDM	HDM	VHDM	Bone
Scan 1	-29.00	2.500	57.62	4.331	20.56	134.0	2.733	0.1769	7.117
Scan 4	-48.50	2.500	47.50	5.024	20.02	85.05	0.3189	0.09941	7.476
Scan 5	30.80	2.500	50.94	3.850	14.10	86.21	0.4649	0.1049	6.158
Scan 3	-337.6	2.500	47.42	4.468	20.48	79.50	0.186	0.1025	6.175
Scan 2	28.50	2.500	91.44	6.294	24.25	99.71	1.044	0.1407	7.460
=========== Measures on the volume (5 frames) =========
	NDF	VLDM	LDM	NDM	HDM	VHDM	Bone
=========== Measures on the surface (1 frames) =========
Surf. (in cm�)
slice name	position	thickness	NDF	VLDM	LDM	NDM	HDM	VHDM	Bone
Scan 2	28.50	2.500	91.44	6.294	24.25	99.71	1.044	0.1407	7.460
